# Supplementary material for: CaMKK2 and CHK1 phosphorylate human STN1 in response to replication stress to protect stalled forks from aberrant resection
Source: Nat Commun. 2023 Nov 30;14:7882. doi: 10.1038/s41467-023-43685-2 (PMC10689503; doi:10.1038/s41467-023-43685-2)
Supplement: Supplementary file 4 — Source Data [file 41467_2023_43685_MOESM4_ESM.zip]

Archive with 2 entries (2 files):
- Source data file 1.xlsx
- Source data file 2_Blots and Gels.pdf
