# Supplementary material for: CaMKK2 and CHK1 phosphorylate human STN1 in response to replication stress to protect stalled forks from aberrant resection
Source: Nat Commun. 2023 Nov 30;14:7882. doi: 10.1038/s41467-023-43685-2 (PMC10689503; doi:10.1038/s41467-023-43685-2)
Supplement: Supplementary file 4 — Source Data [file 41467_2023_43685_MOESM4_ESM.zip › Source data file 1.xlsx]

## Sheet: Fig 1b
			IDU/CIDU Ratio
	siControl	siSTN1	siSTN1+RPA32	siSTN1+WTSTN1	siSTN1+ΔIDR
	0.784314	0.470588	2.90909	1.26471	0.847826
	0.9375	1.04348	2.25	1.53333	0.677419
	0.897436	0.769231	0.75	1.29032	2.33333
	0.83871	0.608696	0.461538	1.08824	1.5
	0.771429	1.06667	0.809524	1.34146	1.41333
	1.14516	1.07273	0.45	0.553191	0.666667
	0.603175	1.06522	0.47619	2.03571	1
	1	1.92308	0.571429	0.4	0.394737
	1.35556	1.10714	0.652174	0.366667	0.857143
	1.17284	0.326531	0.5	0.634146	0.552632
	0.547945	0.941176	0.529412	1.59259	0.733333
	1.07843	1.65217	0.625	0.25	0.924528
	0.803922	1.52941	0.36	1.23188	0.946667
	1.53125	0.794872	1.22222	1.51613	1.07143
	1.05128	0.684211	0.4	1.3125	1
	1.96875	0.775	0.52	0.638554	0.657895
	1.14062	1.24	0.357143	1.42857	0.96875
	0.8	0.633333	0.592593	1.27778	0.680851
	0.893939	0.804878	0.6875	1.43902	1.2
	1.34375	0.84	0.695652	1.1	1.67857
	1.15517	0.48	0.45	0.894737	0.69697
	1.54098	0.388889	0.4	0.679245	0.789474
	1.11111	0.642857	0.604651	0.652778	0.642857
	0.745763	0.954545	0.486486	0.6	0.533333
	0.952381	0.761905	0.5	1.52632	1.88889
	1.23288	1.21212	1.22222	1.05263	0.5
	0.946809	0.56	3.45454	0.69863	1.06897
	1.02857	3.23077	0.652174	2.38095	0.964286
	1.01408	1.11111	0.540541	1.2	0.652174
	1.27451	0.358974	0.375	2.02273	0.878788
	0.428571	0.715385	0.541667	1.37931	0.371429
	1	0.731707	0.529412	1	0.65
	1.06667	0.431373	1.68421	0.27957	0.625
	1.0137	0.611111	0.517241	1.03922	0.577778
	0.509804	0.591837	0.833333	1.06061	0.365854
	0.954545	1.05882	0.571429	0.970588	1.11111
	1.24074	0.545455	0.55102	1.38461	1.40909
	0.894737	0.333333	0.481481	0.767442	0.567568
	1.2	0.9	0.608696	0.735849	0.530612
	0.431818	1	0.7	1.12903	0.875
	1.31429	0.965517	0.8	1.02083	0.695652
	1.30189	1.05714	0.5	0.909091	0.8
	0.555556	1.2069	0.185185	0.903226	0.84
	0.714286	0.777778	0.742857	2.11111	0.538462
	1.15625	0.920455	0.75	1.66667	0.690476
	1.13235	0.8	0.565217	1.81818	0.818182
	1.60417	0.98	0.185185	0.545455	0.578947
	1.11594	0.83871	0.533333	1.45454	2.15385
	1.25	0.557692	0.540541	1.95652	0.578947
	1.06667	0.788462	0.454545	1.57576	0.615385
	1	0.769231	0.535714	1.36667	0.787879
	1.0641	0.882353	0.194444	1.05128	0.553571
	1.07246	0.615385	0.5	0.795455	0.378378
	1.1	1.23529	0.163265	1.52632	0.956522
	0.808824	0.395349	0.666667	0.864865	0.727273
	1.31579	0.677419	1	1.42424	1
	1.07143	0.670213	0.576923	0.880952	0.82
	1.02667	1.02222	0.5	2.13043	0.76
	0.952941	0.566667	1.06667	0.766234	1.30769
	1.18182	0.625	0.484848	0.8	0.861111
	0.968254	0.526316	0.606061	2.34483	3.23077
	1.04167	0.608696	0.72	1.16364	0.444444
	0.968254	0.714286	0.954545	0.697368	0.542857
	0.925373	0.32	0.62963	0.396226	0.645833
	0.884615	0.633333	0.631579	2.27273	1.64286
	1.08929	0.375	0.578947	1.6	0.714286
	2.32	0.485714	0.162162	0.45098	0.807692
	0.492754	0.818182	0.347826	1.33333	1.61539
	1.5	0.666667	0.931034	2	0.75
	0.818182	1.04762	0.537037	0.811321	0.590909
	1.13461	0.428571	0.818182	0.886598	0.435897
	1.5	1	0.666667	1.88889	0.794118
	0.674419	0.615385	0.478261	0.641026	0.681818
	1.06122	0.5625	0.296296	0.966667	0.842105
	1.82353	0.894737	0.478261	1.95238	0.555556
	1.11688	0.526316	0.484848	1.14634	0.36
	1.01587	0.733333	0.6	1.52381	0.75
	0.780488	0.631579	0.6	1.61905	1
	0.666667	0.307692	0.52	1.30909	0.6
	0.744681	0.666667	2.46154	0.28125	0.692308
	1.3	0.4	0.277778	1.4	1
	0.736842	0.461538	0.529412	2.03571	0.611111
	0.666667	0.757576	0.411765	1.69491	0.617647
	0.8	0.387097	1.04762	1.28814	0.971429
	1.55556	1.16	0.289474	0.02	0.647059
	0.693548	0.323529	0.23913	2.46667	0.92
	1.30435	1	0.296296	1.11111	0.782609
	0.927273	0.225806	1.5	1.11111	0.657143
	0.534884	0.470588	0.9375	2.38095	1.16667
	0.367347	0.935484	1.84615	0.34	0.666667
	0.867925	0.428571	0.173077	1.82353	2.66667
	1.10769	0.818182	0.4375	0.934783	0.418182
	0.949153	0.515152	0.384615	2.23077	0.586207
	0.491228	0.888889	0.485714	2.71429	1.45833
	0.596154	0.911765	0.170213	1.68421	0.625
	0.6	0.814815	0.428571	1.41379	1.02941
	0.569767	2.0625	0.5	1.85714	2.52381
	0.476923	0.888889	1.125	0.890625	0.463415
	1.79487	0.448276	0.461538	1.31707	0.44898
	1.23077	0.594595	0.6	1.53125	0.4
	1.17073	0.342857	0.366667	0.392857	0.625
	0.826923	0.675676	0.684211	2	2
	1.125	1.05263	0.263158	1.17647	0.564103
	1.13461	0.542857	0.482759	1.22414	0.576923
	1.85714	1.45833	0.409091	1.64865	0.689655
	1.19672	0.842105	1.38461	1.6129	0.730769
	1.4	0.419355	0.62069	0.890909	0.538462
	1.125	0.272727	0.733333	1.01923	0.481481
	1.14085	0.388889	0.45	0.9375	0.393939
	0.558824	0.787879	0.5	0.68	1.06061
	1.48649	1.29167	1.125	1.07692	0.846154
	0.952941	0.583333	0.510204	0.674419	0.627907
	0.962963	0.36	0.904762	0.839286	0.435897
	1.15556	0.5	0.40625	2	0.684211
	0.858696	0.34375	0.423077	0.647059	1.04348
	0.539474	1	0.535714	1.34211	1.10526
	1.07843	0.52381	0.941176	1.05714	0.545455
	0.906977	0.761905	0.631579	1.76923	0.541667
	1.02985	0.766667	0.666667	0.75	0.880952
	1.13044	0.903226	0.515152	0.595745	1.07143
	1.08333	0.916667	0.772727	0.818182	1.4
	1.36765	0.375	1.46667	0.482759	0.8125
	1.11111	0.652174	1.71875	0.916667	0.470588
	1.5	0.423077	0.857143	0.985294	0.771429
	0.3	0.413793	1.13953	0.85	0.8
	0.9	0.894737	0.382353	2.81818	0.452381
	1.00893	0.409091	0.738095	0.951613	0.780488
	1.83721	0.441176	1.14815	1.62963	0.764706
	0.839506	0.681818	1.07692	1.71795	0.625
	1.40845	0.48	0.733333	0.987013	0.888889
	0.9	0.5	0.763158	0.333333	0.5
	0.552941	0.9375	0.864865	1	0.674419
	1.04167	0.714286	1.37838	1.0339	0.764706
	2.28261	1	1.54839	0.791667	0.617284
	1.23457	0.272727	0.571429	1.14286	0.452381
	0.650602	0.733333	0.457627	1.15789	0.85
	0.920635	0.605263	1.575	0.589286	1.08333
	0.535714	0.571429	0.652174	0.870968	0.854167
	0.757143	1.36	0.681818	1.44828	0.52
	0.758065	0.481481	0.816327	0.666667	0.6875
	0.888889	0.384615	0.579545	1.7	1.25806
	0.955056	0.464286	0.619048	0.553846	0.428571
	0.956522	0.764706	2.28	1.4	0.967742
	1.08571	0.411765	0.866667	1.08163	0.631579
	1.67742	0.714286	0.88	1.2	0.888889
	0.638889	0.826087	0.714286	1.24	0.657143
	0.424658	0.6	0.575	1.15152	0.547619
	0.5	0.409091	1.30556	0.742857	0.3125
	1.60417	0.433333	0.645833	1.08108	0.46
	0.911765	0.515152	0.833333	1.59091	1
	0.728571	0.875	1.67647	1.05	1.5
	0.795181	0.869565	0.652174	0.842105	0.6
	0.794872	0.84375	0.55814	0.615385	0.717391
	0.881356	0.407407	0.574074	0.895833	0.521739
	1.64516	0.794872	0.740741	1.25714	0.796296
	1	0.65	0.925926	0.970588	0.884615
	0.653061	0.709677	0.88	0.839286	1.10345
	0.816667	0.410256	1.63636	1.45833	1.02941
	1.3	1.18182	0.556818	0.641509	0.6
	0.65	0.777778	1.63636	1.53846	0.685714
	1.57143	0.419355	0.77551	1.53333	0.378378
	1.44898	0.869565	0.588235	0.421053	0.555556
	0.691358	0.913043	1.78947	0.829268	1
	1.46774	1	0.857143	0.857143	0.479167
	2	0.375	0.785714	1.01961	0.415094
	1.33824	0.65	1	0.705882	0.636364
	1.07246	1.3125	0.866667	1.04082	0.561404
	1.05172	0.789474	0.413793	1.08	0.462963
	1.81818	0.448276	0.833333	0.428571	0.638298
	0.595238	1.27273	0.5	1.76	1
	0.938776	1.11539	0.283019	1.95833	0.6
	1.08621	0.789474	0.75	0.781818	1.20833
	1.14062	1.22727	0.828571	1.4902	0.62
	1.13636	0.707317	0.878788	1.45833	0.730769
	0.957143	2	1.34375	0.692308	1.1
	0.725806	0.740741	1.90909	1.11905	0.724138
	1.07018	0.526316	0.491525	1.17391	0.541667
	0.709677	0.703704	1.25	0.829268	1.16667
	0.931034	0.84	0.730159	0.854839	0.85
	0.910714	0.25641	0.692308	1.05714	1.28
	1.275	1.375	0.631579	1.28571	1.4
	0.828571	0.461538	0.487805	1.51852	0.741935
	1.04651	1.84615	0.588235	0.728814	0.666667
	1.18182	0.695652	0.573333	0.673913	1
	0.811321	0.575758	0.647059	1.625	0.521739
	0.763158	1.04167	0.868852	0.837209	0.714286
	0.836735	0.6	0.833333	1.44737	1.64286
	0.826087	0.73913	0.333333	1.53333	0.625
	0.604651	0.96	1.02381	1.33333	0.676471
	0.423077	0.804878	0.363636	1.15152	0.342105
	1.75	0.578947	2.10714	0.714286	1.15385
	1.05479	1.78571	0.625	1.09091	0.588235
	0.865672	0.533333	1.54167	1.95652	1.04167
	0.969697	0.972222	1.30556	0.740741	0.565217
	0.758065	0.809524	0.533333	0.926829	0.612245
	1.15217	1.58065	0.851852	0.973684	0.791667
	1.21951	0.52381	0.436364	1.2549	0.692308
	0.721649	0.783784	1	0.540541	0.6
	0.949495	1.5	1.07692	1.15517	0.566667
	0.583333	0.625	1.10526	1.70588	1.52941
		0.54386

## Sheet: Fig 1d
						STN1 SIRF Foci per nucleus
			Vector	Vector+HU	WT-STN1	WT-STN1+HU	ΔIDR	ΔIDR+HU
			1	2	3	9	6	2
			2	0	3	22	1	4
			0	1	2	13	0	1
			0	3	2	58	0	1
			1	4	5	48	1	17
			0	1	7	27	3	0
			5	2	4	12	11	0
			7	2	18	12	9	0
			1	0	6	12	1	0
			1	0	33	32	9	1
			0	1	15	20	4	8
			0	0	14	14	4	1
			2	1	21	11	0	4
			2	0	8	27	2	6
			1	0	10	51	2	2
			1	3	6	14	1	20
			8	1	2	36	8	17
			1	0	1	39	4	9
			4	0	16	7	6	7
			1	0	14	18	6	18
			0	5	15	2	25	0
			0	0	3	1	4	9
			0	2	12	19	3	0
			0	0	2	35	2	3
			5	0	3	22	6	6
			0	0	0	23	2	1
			0	0	3	48	4	12
			3	0	1	8	4	6
			1	1	2	5	0	8
			0	2	4	22	4	3
			0	1	4	9	0	2
			8	0	3	3	0	7
			0	1	0	7	0	5
			0	0	2	22	0	1
			1	2	6	54	3	4
			4	2	0	44	1	4
			0	1	0	9	9	2
			0	0	0	35	2	4
			4	0	0	27	5	6
			0	5	0	20	5	3
			0	0	0	14	4	12
			2	3	0	10	2	0
			0	0	0	3	4	4
			0	5	0	3	3	3
			1	0	0	18	4	1
			5	0	0	17	4	7
			1	2	0	12	5	4
			1	0	0	11	2	10
			0	2	0	8	1	14
			0	3	0	3	4	0
			3	0	0	30	6	2
			2	0	0	7	5	20
			0	1	0	41	6	13
			1	0	0	37	1	0
			2	0	7	37	1	32
			0	1	0	36	6	3
			0	2	3	30	4	3
			1	0	4	32	10	17
			0	0	9	31	0	0
			3	1	2	27	7	0
			2	0	1	6	6	0
			0	1	2	4	8	0
			5	1	3	18	6	0
			1	1	2	0	3	0
			3	0	2	5	6	4
			1	0	0	45	0	11
			1	0	0	26	4	3
			0	1	0	17	5	5
			0	2	0	13	2	2
			2	0	2	6	5	0
			2	2	0	17	5	0
			0	1	0	3	7	11
			5	1	0	13	1	1
			0	0	0	9	1	0
			0	2	0	10	18	0
			0	2	0	2	1	0
			5	2	0	18	4	0
			1	1	0	4	3	2
			1	4	0	27	8	3
			0	3	0	8	1	5
			0	3	0	3	8	4
			0	2	0	10	6	5
			1	4	1	19	11	3
			1	2	2	12	0	10
			2	0	2	7	6	1
			2	2	5	17	5	11
			0	0	7	7	2	7
			0	2	0	39	1	1
			0	0	0	22	2	3
			0	0	0	2	2	7
			2	5	0	9	0	4
			3	1	0	31	2	1
			0	1	0	4	2	2
			0	3	0	4	2	3
			1	2	0	4	2	4
			4	1	0	8	3	1
			0	1	0	9	4	4
			0	2	0	8	2	1
			3	4	0	14	1	6
			0	0	0	29	2	2
			0	1	0	24	5	8
					0	1	3	3
					0	13	6	5
					0	5	6	2
					0	3	8	13
					0	7	4	0
					0	8	3	1
					0	14	4	0
					0	19	2	1
					0	14	13	1

## Sheet: Fig 2b
							STN1 SIRF Foci per nucleus
				Vector	Vector+HU	WT-STN1	WT-STN1+HU	S96D	S96D+HU	S96A	S96A+HU
				1	1	0	3	0	5	4	0
				0	0	0	1	0	4	2	3
				1	1	0	4	0	11	4	3
				0	2	1	2	0	3	3	0
				0	0	0	4	2	7	7	2
				1	2	0	12	0	7	3	2
				0	1	3	5	1	8	10	0
				0	2	1	4	0	2	0	2
				1	3	2	8	1	4	0	7
				0	0	1	3	1	4	2	1
				0	0	1	2	2	6	1	1
				0	1	4	4	0	3	0	5
				0	1	1	5	3	6	2	1
				0	7	0	3	0	11	0	1
				0	1	4	12	2	3	4	2
				2	2	11	11	0	7	1	0
				0	1	0	6	0	2	2	2
				5	1	2	9	2	5	1	1
				1	0	1	6	1	4	10	0
				5	5	3	3	2	18	4	6
				0	2	4	4	0	8	7	1
				1	0	7	2	0	8	7	4
				2	2	3	7	0	9	4	3
				5	3	1	2	1	6	8	1
				1	1	3	5	0	4	2	1
				3	1	0	7	1	4	6	8
				1	2	0	12	0	8	2	3
				3	0	0	12	6	12	1	8
				1	0	0	12	5	4	1	8
				8	0	0	6	0	5	11	2
				0	1	0	4	0	6	0	2
				0	0	1	1	0	18	11	1
				0	0	1	5	1	5	2	5
				0	0	1	5	1	1	1	3
				0	2	1	2	1	0	3	3
				0	0	0	7	2	6	3	1
				0	0	1	6	1	6	0	1
				0	0	0	8	0	2	0	6
				2	0	0	2	1	1	4	2
				3	4	0	3	1	1	1	5
				2	5	0	21	1	3	4	1
				3	2	2	9	1	17	0	5
				1	1	4	3	0	24	1	5
				0	1	2	4	3	3	4	7
				0	1	0	5	2	4	1	8
				2	1	1	6	2	18	0	1
				1	0	1	5	2	1	8	3
				1	1	4	7	3	0	8	4
				1	0	3	5	0	8	1	1
				0	1	4	6	3	14	0	7
				0	1	1	10	0	1	1	7
				0	1	8	4	0	7	4	0
				0	6	0	9	1	9	2	0
				0	3	1	4	0	3	0	11
				1	2	2	2	0	5	0	3
				0	2	5	3	1	8	1	1
				4	0	0	3	3	4	0	9
				1	9	0	4	1	7	1	5
				0	0	1	6	2	5	1	2
				1	1	1	5	0	5	1	0
				0	1	1	9	0	3	0	12
				0	0	0	8	0	7	1	8
				1	0	0	6	1	5	0	6
				0	1	0	4	0	11	0	3
				0	0	0	12	0	22	1	2
				0	0	1	13	0	13	3	2
				0	0	2	5	2	6	2	4
				0	0	3	5	3	3	1	1
				2	0	3	3	0	3	4	0
				1	1	3	3	0	6	2	0
				2	0	0	9	0	3	1	0
				0	0	6	3	0	6	0	0
				0	1	5	5	0	4	0	2
				0	0	0	4	1	6	8	8
				1	0	0	4	0	5	2	1
				4	1	1	2	0	9	3	2
				2	0	1	24	2	4	3	3
				0	0	0	5	2	5	0	0
				1	1	0	7	1	4	2	5
				0	2	3	29	1	7	8	1
				0	0	0	0	0	8	4	6
				0	0	2	1	0	4	0	2
				0	0	1	6	0	6	0	12
				0	0	1	2	1	6	17	3
				1	0	0	1	1	2	2	0
				0	2	3	13	1	1	0	0
				0	0	1	12	1	2	1	1
				0	0	2	4	0	7	5	1
				0	3	3	2	2	24	3	0
				1	3	0	10	0	11	3	0
				1	1	0	4	3	5	3	1
				1	0	0	4	2	5	3	1
				1	0	0	11	0	5	9	3
				1	0	1	2	1	7	3	4
				0	2	2	2	2	8	3	2
				0	1	0	0	0	8	0	0
				0	2	2	4	1	4	0	1
				1	0	0	1	2	5	0	0
				2	1	1	12	1	12	0	0
				1	2	1	5	0	0	2	1
				0	1	1	1	0	5	1	5
				0	1	1	0	0	9	3	10
				2	0	2	1	1	6	2	8
				0	1	2	8	0	5	1	5
				0	1	2	11	0	4	7	0
				0	1	0	5	0	8	0	8
				0	2	1	10	2	6	7	4
				0	1	1	7	2	2	7	2
				0	1	2	3	2	1	4	1
				0	1	1	0	3	4	3	2
				0	0	0	2	0	2	0	4
				0	2	1	5	1	4	0	3
				2	1	2	5	2	1	1	3
				0	0	4	5	0	1	0	2
				1	0	4	6	0	3	0	2
				1	3	2	2	2	4	1	1
				1	0	0	4	1	4	0	1
				3	1	0	4	0	1	0	9
				1	0	1	1	0	3	12	16
				1	2		2	1	2	2	2
				1	4		1	1	1	1	13
				0	0		2	1	0	6	3
				0	1		12	4	7	1	3
				0	1		0	2	3	1	0
				0	0		1	2	1	7	4
				0	3		6	2	1	8	4
				0	1		6	0	6	0	2
				0	0		6	1	2	4	0
				0	2		9	0	2	2	8
				0	3		9	0	1	9	5
				0	0		4	1	3	1	2
				1	0		5	1	3	4	3
				3	1		2	1	0	6	18
				0	3		6	0	2	0	2
				0	1		1	0	6	0	7
				0	0		3	1	2	2	10
				1	0		4	2	1	12	5
				3	1		2	2	2	14	1
				0	0		6	1	0	20	1
				0	0		1	0	1	5	1
				1	1		3	0	4	0	0
				0	0		9	0	1	0	5
				1	2		2	4	0	1	8
				2	3		0	4	0	0	3
				3	0		1	0	0	15	7
				0	2		4	0	0	4	12
				0	0		4	1	0	0	2
				0				0		1	7
								1		5	3
										1	1
										2	2

## Sheet: Fig 2c
											IDU/CIDU Ratio
															Vector+HU	Vector+siSTN1+HU	shSTN1+WTSTN1+HU+mirin	shSTN1+S96D+HU+mirin
					Vector+HU	Vector+shSTN1+HU	shSTN1+WTSTN1+HU	shSTN1+S96A+HU	Vector+HU+mirin	Vector+shSTN1+HU+mirin	shSTN1+WTSTN1+HU+mirin	shSTN1+S96A+HU+mirin			1.15385	0.455696	1.23077	1.75
					2.11628	1.25581	1.92	1.52941	0.952381	1.25714	1.19608	1.52			0.780488	0.712329	1.17647	1.23944
					1.47619	0.666667	1.47368	1.75	1.92308	1.55172	1.26866	1.95833			0.707317	0.695122	1.36	1.46429
					1.15	1.23077	1.27273	0.925926	2.04546	1.57143	1.32812	0.846154			0.77193	0.631579	1.79487	1.32692
					1.2	1.47917	1.70213	1.61111	1.30612	2.09524	0.984127	2.05714			1.14706	0.810811	1.58182	1.09211
					1.69767	1.20896	1.66667	1.46154	0.888889	2.12	2.04762	1.27451			0.975	0.873563	1.50746	1.13889
					1.56818	0.939024	1.27419	1.13158	2.2	1.12121	1.4	1.31579			1.2963	0.641791	1.28571	1.19643
					2.09677	1.12698	1.61111	1.25556	0.721311	1.8718	1.17333	0.78			0.510638	0.785714	1.92105	1.16176
					1.55	1.18965	2.14286	0.700935	1.375	1.93103	0.797297	1.51429			1.02703	0.863014	0.880597	1.76087
					1.97826	1.225	1.11111	0.494118	1.59091	1.6	1.88571	0.921053			0.914894	0.806452	0.862745	1.12069
					1.15385	1.57778	2.2	0.925373	0.986486	1.53191	0.724138	1.44444			0.934783	0.823529	0.714286	1.41463
					1.82979	1.22727	1.09756	1.02	1.51282	1.36364	1.79487	1.11111			0.972973	0.685185	1.54902	1.41667
					1.23077	1.08571	1.08511	1.25806	1.24444	1.5	1.78571	1.44828			0.875	0.435897	1.16326	1.26316
					1.925	1.38776	1.72	1.18868	0.672131	1.44118	0.962963	0.784615			0.770833	1.01818	1.10345	1.20548
					1.61224	1.54839	1.78571	1	1.83871	1.675	1.4	1.45918			0.512195	1.12676	1.25	0.766667
					1.56757	1.13433	1.32692	0.757576	0.929577	2.12766	1.18667	1.80357			1.21212	0.875	1.74074	1.5641
					0.75	1.86364	1.58333	1.9375	1.14035	1.62162	0.780822	2.12121			1.57692	0.716667	1.28571	1.07692
					1.48781	0.84	1.39394	1.02174	1.36364	1.65385	1.75676	1.29268			1.64	0.807692	0.878049	1.19608
					1.33333	1.23077	1.21538	1.15909	1.58974	1.82353	0.818182	1.9			1.21875	0.617647	1.26191	1.28985
					1.51562	1.1125	1.34783	0.941176	1.72222	1.82609	0.68	2.6087			1.02381	0.435897	1.10526	1.04255
					1.74	1.0566	1.01852	1.35294	1.25	1.80556	1.53125	1.47368			0.971429	0.518072	1.32143	1.27778
					2.11628	1	1.82222	1.11539	0.941176	1.97727	1.22951	1.83333			0.655172	0.754386	1.4359	1.90244
					0.881356	0.890625	1.55	1.3	2.10811	1.6875	1.54762	2.18519			1	0.6875	1.2037	0.968254
					2.44118	0.727273	2.32258	1.06061	1.6087	2.4878	1.35294	1.58333			0.925	1.32143	1.21951	1.75
					1.27778	1	2.44444	1.04762	1.34783	1.20968	2.27586	1.75			0.895833	0.585366	1.44444	1.50909
					0.853659	1.13044	1.15217	0.818182	1.47826	1.25714	1.74419	1.26866			1.38461	0.571429	1.1	1.47826
					1.06452	1.125	1.40323	0.716981	1.10204	2.22727	1.18	1.46154			1.125	0.793103	1.32353	1.625
					1.22917	0.936364	1.78049	1.35417	1.2	1.8	2.44444	1.10638			1.08571	0.621622	1.68	0.956522
					1.73171	1.79167	2.28571	0.968254	1.63333	1.52941	1.64286	1.47826			0.707317	0.403226	0.705128	1.39024
					1.55882	0.45283	2.27778	1.27869	1.85366	1.71429	0.818182	1.64706			1.08333	0.546875	1.29546	2.17647
					2.48	0.595745	1.15094	1.2	1.7	1.47541	1.54546	1.4359			1.18182	0.833333	1.37143	1.39623
					1.63158	0.95122	1.47917	0.941176	1.32692	2.29412	2.65625	1.3125			0.638298	1.11111	1.06452	1.39535
					1.8	1.08824	1.45652	0.961538	1	1.24	1.1	1.56757			1.31035	0.5	2.23809	1.63415
					1.70588	1.07143	1.425	1.31035	1.34211	1.77778	2.34483	1.05263			0.837209	0.688312	1.45946	1.74359
					1.70968	1.08974	1.69231	0.769231	1.08571	2.5	1.625	1.38461			0.882353	0.736111	1.66667	1.08333
					1.66667	0.924242	1.90476	0.5	1.71154	1.78261	1.48148	1.07317			0.963636	0.711864	1.25	1.29412
					1.16129	0.939759	1.45454	1.38889	1.39535	1.53571	1.64444	0.745098			1.30435	0.585185	1.66667	0.897436
					2.14815	1.12329	2	0.485714	0.876712	1.33333	1.52381	1.61111			0.746269	0.725806	1.51515	1.62222
					2.26087	0.866667	2.4	1.16667	1.53659	2.28	2.0303	1.5625			1.20513	0.723684	0.869565	1.25
					1.7027	0.769231	1.73684	1.04211	1.2	2.10526	1.57143	1.375			0.597561	0.677419	1.2069	1.10909
					1.97959	0.935897	0.946429	1.16216	1.82812	0.225352	2.05128	0.868852			1.27083	0.681416	1.88235	1.69231
					1.82857	0.927711	1.06061	0.673913	1.3	2.64706	1.63636	0.971014			0.981818	1	1.41026	1.21311
					2.18519	1	0.514286	1.28571	0.923077	1.17021	1.55	1.61224			1.01639	0.532609	1.35484	1.48214
					1.625	1.30159	1.18461	1.40541	1.76471	0.733333	1.90476	1.07895			1.13699	0.968254	1.13793	1.44444
					1.25758	1.22	1.875	1.07576	1.42857	1.76191	1.91176	1.35294			1.03922	1.29167	1.3	1.31147
					1.28205	1.01587	0.144681	1.07143	1.36	1.75	1.8	1.72727			0.901639	1.08511	0.928571	1.19697
					1.18182	0.882353	1.06557	1.51064	0.917647	0.896552	2.16667	1.18667			1.15385	0.689655	0.588889	1.86047
					1.03333	0.867647	1.38571	1.17647	1.92683	2.11111	1.25676	0.804348			0.770492	0.69697	0.931034	1.33333
					1.45161	1.70454	1.21795	1.09615	1.55556	1.90909	3.21429	0.921569			0.765625	0.947368	1.06522	1.38571
					1.32558	0.828571	1.50943	1.41463	1.43077	1.64286	1.7973	1.5			1.17241	0.95	0.423077	1.47059
					2.32	1.06557	1.55	1.65789	2.15625	2.32	1.625	0.813953			1.14286	0.652174	1.42857	0.926316
					1.55814	0.894737	1.15	1.37736	1.97059	2.25	1.88235	2.13636			0.725	0.80303	1.65517	1.4375
					1.9697	0.953488	1.35714	1.64706	1.9375	1.875	2	2.11765			0.857143	0.652174	1.2069	1.6087
					1.61111	0.982456	0.661765	1.31707	1.96296	1.60606	1.34921	1.625			0.825397	0.789474	1.18182	1.01471
					1	0.637931	0.641975	1.97368	1.54762	1.41176	1.30303	1.71875			0.930233	0.569444	1	1.45238
					1.03226	0.792453	1	1.31429	1.4375	1.37143	1.05263	1.27778			1.02857	0.609375	0.95	1.43182
					1.70833	1.18333	1.42029	0.759259	0.980769	1.36111	1.09259	0.730159			0.9875	0.776596	1.31373	2.26087
					1.89474	0.640625	1.20833	1.33333	1.34328	2.05	1.13333	1.67925			0.656716	0.655738	1.07317	1.65217
					1.42553	1.21429	0.979592	1.19048	0.983051	0.952381	1.62162	1.11864			1.29167	1.08451	1.07547	1.71739
					1.18182	0.972222	2.08333	1.22222	1.43077	1.26786	1.97059	1.72973			1.19298	0.631579	1.08955	0.983333
					1.65	1.01667	1.59375	0.744186	1.79546	1.51515	1.82353	0.967213			0.873016	0.494118	1.26866	1.0274
					1.84375	1.07407	2.125	1.72727	2.04167	1.31818	2.375	1.73171			1.07143	0.660377	1.76191	1.95
					1.82353	1.03077	1.42	0.932432	1.5641	2.05	1.81132	0.8125			0.742424	0.921053	1.5	0.935897
					1.23809	1.03279	1.83721	0.866667	1.48529	1.4	1.28	1.46667			0.766234	0.616438	1.22807	1.08
					1.25352	0.703704	1.35556	1.31035	0.97619	2.04167	1.19355	1.84444			0.947368	0.803922	0.737705	0.882979
					1.67308	0.66129	1.41379	0.758621	1.4359	1.22917	1.84848	1.94737			1.08197	0.8625	0.894737	0.739726
					1.76087	0.923077	1.4	1.73333	1.27586	0.84	0.981818	1			1.03636	0.725806	1.44444	0.604167
					0.975309	1.17308	0.482143	1.02597	1.72093	1.16667	1.68	1.82353			1.9	1.06944	1.1282	0.857143
					1.65	0.897959	0.9375	1.15625	1.025	1.35714	0.897436	1.39216			0.940299	1.08696	0.692308	1.70833
					1.98214	0.753846	0.967391	1.06383	0.782609	2	0.814815	1.30435			0.821429	0.505618	0.916667	1.06349
					1.40816	0.920635	1.7907	1.2439	0.956522	0.590164	1.46667	1.60606			1.04167	0.861538	1.1087	1.73771
					1.08696	0.736842	1.31579	0.84127	1.01613	1.15	1.66667	2.02326			0.679245	0.623377	1.56667	1.44643
					1.55882	1.06667	1.36364	0.857143	1.15385	1.91667	0.666667	1.03333			1.77778	0.595238	1.09375	1.68627
					1.77273	0.815385	2.33333	0.693548	1.14286	1.76471	0.657895	1.39437			1.65306	0.836364	1.19444	1.7
					0.897959	1.1746	0.729412	0.737374	1.875	1.58621	0.978261	1.64706			2.24324	0.782609	0.875	0.978261
					1.4	1.0678	1.24561	1.28205	1.68	2.44444	1.41667	2.09524			0.980769	0.821429	1.11475	1.09434
					1.3125	1.14925	0.85	0.702381	1.70732	1.45714	1.2	2.25581			1.68	0.876923	1.37931	1.86364
					1.78261	0.904762	2.23077	1	1.18182	0.928571	1.5	0.871795			0.745098	0.655738	0.981818	1.05333
					1.31373	1.18644	0.622222	1.09804	2.2	1.34615	0.71875	1.23684			1.12676	0.75	0.906977	1.21538
					1.08889	1.14	0.726027	1.43137	1.58537	1.38095	1.22857	1.33333			1.20635	0.75	1.1282	2.1
					1.86486	0.967742	0.564516	1.07143	1.78378	1.77778	0.586207	1.96552			0.924528	0.675325	1.2	1.21053
					1.14815	1.45	1.21538	1.12308	1.4359	1.96552	1.71429	1.19444			1	0.490909	1.65	1.59091
					1.26829	0.957983	1.42857	1.58621	1.01667	1.63636	1	1.59524			1.1039	0.920635	1.4	0.901408
					1.53659	1.40909	1.975	1.30769	2.02326	1.05882	2.15385	1.37143			1.07353	0.635135	1.40625	1.36
					1.28205	1.12195	1.85106	1.0241	1.13235	1.36364	1.34375	1.54167			1.22078	0.8	0.709091	1.34286
					0.770833	1.01852	1.16071	0.9375	1.77778	1.06	0.769231	0.76			1	0.777778	1.41667	1.08333
					0.953488	1.18518	1.70833	0.709677	1.66667	1.58182	0.74359	0.804878			1.25	1.09231	1.20588	0.741379
					1.02326	1.1194	1.27536	1.09524	1.60976	1.71053	0.54	1.43333			1.25714	0.462366	1.25	1.30882
					1.31707	0.84058	1.24	0.792208	1.72	1.88235	1.35294	1.61539			0.904762	0.62069	1.30435	0.405063
					1.425	0.617647	1.58824	1.26087	1.23077	1.2	2.89474	1.5814			1	1.08772	1.08889	0.826923
					1.61111	0.923077	1.03333	1	1.71154	2.12903	1.46	0.984615			1.77083	1.55319	1.01961	1.17857
					1.40476	0.953846	1.69643	1.39583	1.42593	2.20833	0.839506	0.83908			0.90411	0.477778	1.08108	0.97561
					1.07692	1.06154	1.82609	0.8	1.1017	1.61539	1.90625	1.23636			0.9875	0.639344	0.833333	0.733333
					1.15625	1.07407	1.55102	1.08197	1.49152	1.70968	1.475	1.18			1.03571	0.52	1	0.734375
					0.767442	1.26923	1.32692	0.95082	1.80435	1.76191	0.972973	1.82051			1.28571	0.738636	1.32258	1.32787
					0.909091	1.3	1.6	1.2766	1.16279	1.90909	1.22	1.10938			0.831169	0.553846	1.11111	0.784483
					1.375	1.16364	1.45454	1.20548	1.35417	1.87097	0.627451	1.46809			1.04819	0.818182	1.51219	0.864865
					1.15686	1.33333	1.38461	1.3	1.22414	1.87097	1.375	1.13158			1.2069	0.617647	1.375	0.745098
					1.17778	1.22727	1.76471	0.982759	1.36066	1.66667	1.70968	1.36842			0.987952	0.833333	1.53125	0.647059
					1.31429	1	1.20454	0.754717	2.1	1.83333	1.83333	1.31579			0.710145	0.719512	1.34615	0.918367
					1.26191	0.893939	1.25424	1.30556	1.52727	1.82353	1.38095	1.82051			0.696429	0.602564	1.75	1.14286
					1.95833	0.766667	0.561404	1.55556	1.63158	1.57576	1.92593	1.22449			0.903226	0.670103	0.847826	0.6375
															0.782609	0.515152	1.10526	1.25373
															0.875	0.903846	0.896552	0.584615
															0.854839	0.538462	1.40625	1.07692
															0.723404	0.633333	1.35593	1.15217
															1.54348	0.689655	1.43478	1.33333
															0.944444	0.955556

## Sheet: Fig 2d
								IDU/CIDU Ratio
						Vector+HU	Vector+shSTN1+HU	S96A+shSTN1+HU	S96D+shSTN1+HU	WT+shSTN1+HU
						1	0.413333	0.702899	0.973333	1.11881
						0.975309	0.448718	0.880435	0.737705	1.06667
						1	0.604651	0.590476	1.34783	1
						0.807692	0.784314	0.766234	1.36508	1.26667
						0.788889	0.606557	0.636364	1.38	1.01587
						1.25	0.389474	0.582524	1.01905	0.931507
						0.756522	0.75	0.876289	0.877193	1.29885
						1.22667	0.648352	0.640625	0.940594	0.761905
						0.847458	0.670886	0.907216	1.31482	1.09876
						0.726316	1.04651	0.638095	1.76786	1.28916
						0.815534	0.861386	0.377551	1.43478	0.860759
						0.947368	0.653465	0.496296	1.21667	0.75969
						1.43548	0.589744	0.616071	1.63636	0.707317
						0.9	0.472973	0.715328	1.41667	1.19192
						1.93651	0.66	0.548387	1.21569	0.593548
						1.25581	0.6	0.64486	1.64286	1.38202
						0.730435	0.5	0.37234	1.14894	1.62025
						1.39785	0.617284	0.674699	1.1	0.746988
						1.23077	0.525862	0.939655	1.05172	0.954545
						0.609524	0.5625	0.630769	0.693878	0.811594
						1.1828	0.578947	0.478992	0.88	0.612245
						1.01099	0.621212	0.484375	0.810526	1.32353
						1.12941	0.393939	0.394958	1.2093	1.07217
						0.975	0.432836	0.545455	0.916667	1.31081
						0.916667	0.659091	0.653846	1.46053	1.43038
						0.977143	0.730769	1.1	0.921875	0.774194
						1.14	0.542373	0.779412	1	0.678571
						1.27451	0.47541	0.809524	0.934426	0.807692
						1.22807	0.365385	0.771084	1.97297	1.74576
						1.03261	0.737705	0.913462	0.938776	0.928571
						1.04444	0.661017	0.643564	1.26229	0.808081
						0.701149	0.5	0.45	1.21277	0.544304
						1.09375	0.961538	0.680556	1.11864	0.550459
						0.810606	0.577778	0.827586	1.09259	1.17978
						1.12245	0.531746	0.456693	1.29787	0.861111
						1.5	0.597826	0.968254	1.45833	0.893204
						0.723404	0.430108	0.630573	1.15385	1.11905
						0.724638	0.455357	0.547368	1.1875	1.73771
						1.37037	0.517241	0.5	1.26	1.2093
						0.521739	0.454545	0.521739	0.758621	0.840426
						0.716049	0.484211	0.796296	1.2	0.876404
						0.775281	0.888889	0.555556	1.18367	1.07368
						0.690909	0.697368	0.553571	1.06452	1.05618
						1.01219	0.885246	0.494845	0.964286	1.04762
						0.674157	0.458824	0.649351	1.19048	0.972727
						1.13333	0.677419	0.815789	1.24528	0.895833
						0.961783	0.536082	0.468354	0.866667	0.871795
						1.26667	0.525773	0.734694	1.10714	1.08046
						1.05172	0.658824	0.534483	1.16667	1.09091
						1.13953	0.344086	0.659574	1.20312	1.16923
						0.661538	0.510204	0.741176	1.71667	0.918919
						1.28846	0.55	0.876712	1.52	1.2
						1.18644	0.786408	0.612403	1.15686	0.871287
						1.03846	0.588235	0.843373	0.87931	0.855769
						0.487805	0.571429	0.594406	1.28846	0.962617
						0.586957	1.04546	0.705882	1.05263	0.830357
						0.507042	0.444444	0.733945	1.32	1.27273
						0.622951	0.525424	0.635514	1.09524	1.23944
						1.35185	0.659574	0.569444	0.951613	1.16471
						0.776119	0.460526	0.694656	1.01887	1.1948
						1.47541	0.357143	0.542553	0.952381	1.08108
						0.647727	0.493151	0.565789	1.04878	1.32143
						0.988304	0.606061	0.635294	1.21111	0.935065
						0.72973	0.73913	1.09677	1.12963	1.13187
						1.12338	0.621849	0.563492	1.1	0.686275
						0.835616	0.597826	0.815217	1.14	0.886364
						0.784314	0.65	0.877358	1.17391	1.0411
						1.03704	0.666667	0.623188	1.1	0.825397
						1.27273	0.66	0.698113	0.93617	1.25676
						0.917647	0.594937	0.567376	1.5283	1.05063
						1	0.460526	0.289256	0.794118	0.871429
						0.74	0.65	0.74359	1.14607	0.7875
						0.99	0.370787	0.442105	0.75	1.20482
						1.06977	0.829268	0.8125	1.19565	0.872727
						1.05882	0.641975	0.770642	0.91	1.03774
						0.987342	0.68	0.447619	0.811321	1.15854
						1.12727	0.830769	0.587629	1.11364	0.606742
						0.921875	0.4375	0.901639	1.93333	1.35294
						0.804511	0.626866	0.578947	1.32609	1.375
						1	0.512821	0.526316	1.32308	1.02299
						0.7125	0.833333	0.901099	0.763636	1.06579
						1.38028	0.679612	0.835165	1.12766	0.863158
						0.860215	0.62963	0.728571	1.04225	0.986667
						0.894737	0.617021	0.618557	1.09434	0.985915
						0.886228	0.606557	0.615385	0.67	0.673913
						1.14286	0.823529	0.962025	1.31111	1.27273
						0.796296	0.423077	0.636364	1.57692	1.10843
						0.861111	0.527778	0.730769	1.16667	1.36585
						1.15625	0.60274	0.96875	1.18461	1.17647
						1.29787	0.61194	0.621359	1.20408	0.744186
						0.628319	0.648649	0.747664	0.984615	1.08911
						0.979592	0.392857	0.823529	0.640625	1.63934
						0.816092	0.628571	0.777778	1.05357	1.04706
						1.04808	0.492308	0.955556	0.9	0.666667
						0.908046	0.4	1.00599	1.72941	0.910256
						0.57971	0.482759	0.791667	0.983871	0.883117
						0.826531	0.877193	0.793814	1.03297	0.701031
						1.66326	0.304878	1.06452	0.942529	0.674419
						0.986842	0.770492	0.886792	0.913978	1.42593
						0.673469	1	0.827586	1.1129	0.54
						1.27273	0.481481	1.10588	1.53333	0.936842
						1.23636	0.527273	1.11667	0.395833	0.786667
						0.929688	0.933333	0.709924	0.868852	1.33333
						1.4	0.527778	0.787879	0.978022	1.10526
						0.92	0.493827	0.891892	1.36066	1.12941
						1.25275	0.4875	0.9	1.625	1.20779
						0.971014	0.542373	1.37778	1.03448	1.01961
						0.633929	0.405063	0.882353	1.3587	1.19048
						1.11539	0.535211	0.536585	0.545455	1.43333
						1.17391	0.571429	0.693333	1.49206	1.02247
						0.843537	0.677966	0.988235	1.20619	0.776316
						1.11628	0.545455	1	0.93617	0.910569
						0.764706	0.793103	0.985507	0.965517	1.09859
						0.977011	0.530612	0.629213	0.903226	1.11702
						0.894737	0.518519	0.949367	1.08333	1.0625
						0.951923	0.478261	0.704082	0.773006	1.23188
						0.6625	0.302083	1.20312	1.05952	1.1087
						0.661538	0.684211	0.313953	1.375	0.954955
						0.9	0.492958	0.8	1.17204	0.943182
						1	0.465909	0.791667	1.1157	0.777778
						0.943182	0.558824	0.638889	1.24528	0.923077
						0.768	0.710526	0.940476	1	0.78125
						1.15476	0.58209	0.763158	0.978723	1.18868
						0.851852	0.421687	0.417582	0.890909	1.01852
						1.17213	0.483333	0.579832	0.950617	0.844961
						2.44872	0.979167	0.722222	1.08571	0.95
						0.8	0.886792	0.920455	0.927835	1.10526
						1.09709	0.768116	0.586667	1.21277	1.11594
						0.878261	0.556701	0.95082	1.22667	1.24528
						1.16092	0.850746	0.741935	2.025	1
						1.01219	0.764706	0.652174	0.959459	0.648649
						1.27184	0.527473	0.691358	1.06202	1.15942
						1.14851	0.654321	0.646341	0.481752	0.936842
						1.05102	0.629032	0.75	1.14167	0.846154
						1.28571	0.590909	0.531646	0.988372	1.21519
						0.952381	0.486239	1.52273	3.6	0.877551
						0.718182	0.823529	0.515152	0.988506	1.07778
						0.736842	0.481013	0.629213	1.04494	0.945455
						1.16216	0.520548	0.638298	0.89899	1.13333
						0.869565	0.611111	0.623656	1.0875	0.917647
						0.991803	0.636364	0.887755	0.881188	1.21519
						0.85567	0.580645	0.726316	1.07438	1.0297
						1.37931	0.623529	0.705263	1.20896	0.956522
						0.921053	0.705882	0.690476	0.89011	0.965116
						0.946667	0.780488	0.862069	0.790698	0.849462
						0.820755	0.464789	1	1.15942	0.7
						1.50746	0.421875	0.632353	1.17188	1.46377
						0.829787	0.725806	0.916667	0.944444	0.919192
						1.13636	0.769231	0.705882	0.879518	0.787611
						1.10127	0.682927	0.685714	1.02778	0.828571
						0.971429	0.782609	0.728261	1.03297	1.26316
						1.06186	0.716418	0.765432	0.806452	0.855769
						0.861111	0.746479	0.537815	1.18605	1.32759
						1.19008	0.773585	0.601449	0.738636	1.11111
						0.788991	0.580645	0.601942	1.02222	0.894737
						1.25773	0.925926	0.823529	1	1.24286
						0.951456	0.693548	0.592105	1.09756	0.975309
						0.675926	1.02381	0.701923	1.06349	1.09333
						0.910891	0.625	0.439655	1.04301	1.61818
						0.776398	0.666667	0.985075	1.05405	1.13333
						0.931373	0.558824	0.595238	1.14062	0.885246
						1.04348	0.486486	0.5	0.928571	1.41538
						1.28767	0.554348	0.854545	1.01087	1.07407
						0.930693	0.59375	0.71831	0.988095	1
						2.10145	0.47619	1.2973	0.755906	1.53333
						1.08824	0.692308	0.892308	0.666667	0.836364
						1.60318	0.543689	0.443182	1.14286	0.91358
						1.30645	0.492754	0.61039	1.02151	1.21739
						0.802817	0.669643	0.938272	0.992701	0.871287
						1.07463	0.648649	0.462264	1.24051	0.931818
						1.39682	0.551724	0.661765	1.30303	1.67692
						1.18461	0.672414	0.496063	1.08333	0.948052
						0.681818	0.679487	0.786885	0.928571	1.10526
						1.12658	1.51724	1.28571	0.988372	1.13253
						1.76923	0.971429	0.914634	1.01075	0.764706
						1.375	0.521739	0.804878	1.06173	1.74603
						0.958904	0.661538	0.896104	1.10448	1.38
						1	0.515152	1.09259	1.10127	0.847458
						0.876289	0.461538	0.328947	1.04762	0.8
						0.931937	0.447761	0.87931	1.16981	1.29851
						0.950413	0.816092	0.94	1.09434	1.26087
						1.04098	0.73913	1.22581	0.311594	0.963636
						0.886792	0.75	0.863636	1.77193	0.5
						0.656627	0.6125	0.873016	1.04412	1.84
						0.897959	0.5	0.538462	0.787402	0.925
						1.05376	0.510204	1.05217	1.08451	0.955882
						1.05	0.434783	0.359375	1.1358	0.868687
						1.09333	0.618421	0.488372	0.847458	1.18182
						0.779412	0.829545	0.4	0.970588	1.15217
						0.644737	0.756757	0.333333	1.16495	1.40984
						1.24444	0.375	0.42487	0.988764	1.08824
						1.16667	0.692308	0.627119	0.953846	1.4
						1.61905	0.491228	0.474359	1.09459	0.768421
						1.39394	0.983871	0.862069	0.633803	0.985915
						1.02198	0.75	0.744186	0.929825	1.15714
						0.965909	0.538462	0.380531	1.14286	1.76471
						0.891156	0.466667	0.818182	0.927083	0.872093
						0.951613	0.4375	0.883721	1.0137	0.536364
						0.912752	0.734694	0.58	1.08955	1.0375
						1.0625	0.486842	0.821429	0.987952	1.08696
						1.37705	0.513514	1.33333	1.02532

## Sheet: Fig 2e
								Mre11 SIRF
						Vector+siControl	Vector+siSTN1	WT+siSTN1	S96A+siSTN1	S96D+siSTN1	Vector+siControl+HU	Vector+siSTN1+HU	WT+siSTN1+HU	S96A+siSTN1+HU	S96D+siSTN1+HU
						1	1	0	1	1	3	13	1	21	2
						0	0	14	1	0	5	16	1	16	0
						0	0	3	2	0	1	33	0	20	2
						0	0	0	0	0	0	4	0	13	0
						0	0	0	1	0	1	0	0	11	0
						0	0	0	0	0	0	8	1	5	1
						1	0	0	0	1	4	10	0	17	1
						0	0	1	2	0	2	0	1	13	0
						0	0	0	0	0	1	21	0	6	1
						0	0	0	0	0	1	42	0	10	1
						0	0	3	0	0	0	1	0	18	0
						0	0	0	0	3	0	0	0	26	0
						0	0	0	0	0	0	1	0	17	0
						0	0	0	0	2	0	15	0	12	0
						0	0	0	0	0	0	4	7	4	0
						2	0	0	0	0	0	4	0	4	0
						3	0	0	1	0	0	5	0	13	0
						0	1	0	0	0	1	8	0	2	0
						0	0	0	1	0	0	1	0	6	0
						0	0	0	0	2	0	3	0	1	0
						0	0	0	0	0	0	23	1	7	0
						0	0	0	1	1	9	0	0	5	0
						0	0	0	0	0	0	3	0	6	1
						0	0	0	0	0	4	6	0	11	0
						0	0	0	0	0	2	1	0	17	0
						7	0	0	0	0	6	10	0	5	0
						1	0	4	0	1	2	4	0	11	0
						0	0	2	0	0	0	15	0	16	0
						0	0	1	0	0	4	4	3	31	0
						0	0	1	0	0	3	2	1	3	3
						0	0	0	0	0	2	0	1	11	0
						0	0	0	0	1	0	7	0	13	0
						0	0	0	0	0	8	8	0	5	7
						1	0	0	1	0	4	15	0	16	0
						0	0	0	0	0	1	1	1	13	0
						1	0	0	0	0	0	1	1	10	0
						0	0	0	2	0	0	11	0	23	0
						1	0	0	1	1	2	9	5	9	0
						2	0	7	0	1	0	0	1	14	0
						3	0	0	0	2	0	2	0	5	0
						2	0	0	0	0	0	0	0	4	0
						0	0	0	0	0	0	12	0	6	0
						0	0	0	0	0	1	1	0	6	1
						2	0	0	0	0	1	11	0	13	3
						0	0	0	0	0	0	2	0	19	1
						0	0	0	0	0	0	0	4	9	2
						0	0	0	0	0	1	2	1	17	0
						0	0	0	1	0	1	6	4	19	0
						0	0	0	0	0	0	2	0	13	0
						1	0	0	1	0	0	1	0	23	0
						0	0	0	5	0	2	1	1	20	0
						0	0	0	1	0	0	4	3	9	1
						2	3	1	6	0	1	0	0	7	0
						1	0	1	1	0	0	9	1	8	1
						0	0	1	1	0	0	18	0	5	1
						0	0	0	14	0	0	7	1	5	0
						0	1	0	2	0	3	1	0	10	0
						0	0	0	5	0	3	4	0	12	0
						0	0	0	0	1	1	6	0	21	0
						0	0	0	0	1	0	21	0	14	0
						0	2	0	4	1	0	3	0	8	3
						1	1	0	1	1	0	0	0	20	0
						0	0	0	12	2	0	1	0	35	1
						0	0	0	2	1	0	1	0	4	0
						0	0	0	0	1	0	14	0	29	3
						0	0	1	0	1	0	4	0	7	3
						0	0	1	1	1	0	4	0	37	3
						2	0	0	3	0	0	12	0	14	1
						1	1	0	0	1	0	1	0	15	0
						0	0	0	1	1	0	15	0	12	0
						1	0	0	0	0	0	14	0	15	0
						0	0	0	0	0	0	10	1	3	0
						0	0	0	1	1	0	27	0	19	0
						1	0	0	0	0	0	3	0	9	0
						0	0	0	2	0	0	0	0	0	1
						0	0	0	1	0	0	10	0	0	1
						1	1	0	0	0	0	10	0	0	0
						0	0	0	0	0	0	4	0	0	0
						0	0	0	0	0	1	25	0	1	0
						1	0	0	0	0	0	11	0	1	0
						0	0	0	2	0	0	12	4	7	0
						2	2	1	0	1	0	6	2	2	0
						6	3	1	2	0	0	27	0	2	0
						1	0	2	0	1	0	12	0	1	0
						0	0	2	5	1	0	0	0	0	0
						0	4	1	3	1	0	7	1	0	0
						1	0	2	2	0	0	16	0	4	0
						0	1	1	2	0	0	2	0	4	0
						0	0	4	3	0	0	0	4	2	0
						0	0	1	0	0	0	0	2	11	0
						0	0	0	2	0	0	4	0	4	1
						0	0	0	4	0	0	1	0	7	0
						2	0	0	2	1	0	0	2	4	0
						0	0	0	1	0	0	1	0	1	0
						2	0	1	2	0	0	0	0	0	0
						0	0	1	0	0	0	8	0	7	0
						0	0	1	1	1	0	11	0	0	0
						0	2	0	2	0	0	32	1	15	0
						0	0	0	1	0	1	3	0	19	0
						0	3	0	0	0	0	4	0	2	2
						0	0	0	0	0	0	1	1	2	1
						0	1	0	0	0	0	19	0	15	0
						0	0	0	1	0	0	6	5	2	0
						0	0	0	1	0	0	8	1	3	0
						3	0	0	0	0	0	0	6	2	0
						1	0	1	0	1	0	9	6	10	1
						3	0	0	0	0	0	3	0	2	1
						1	0	0	0	1	0	0	4	5	0
						0	1	0	0	0	0	7	4	0	0
						1	0	0	0	0	0	0	4	2	0
						0	0	1	0	0	0	5	0	1	0
						0	0	1	2	0	0	0	0	12	2
						0	0	1	1	0	0	0	0	1	0
						2	0	0	1	1	0	5	0	1	0
						0	1	2	0	0	0	1	0	3	1
						0	1	2	0	0	1	2	0	1	2
						2	0	1	2	0	2	0	0	0	1
						2	0	0	3	0	0	2	0	1	0
						0	1	0	0	0	0	2	8	6	0
						0	0	0	1	0	1	0	3	4	1
						0	5	0	0	0	0	5	1	12	1
						0	0	0	0	0	0	0	1	2	0
						0	0	0	0	0	1	13	0	13	0
						1	0	0	1	0	0	1	1	9	0
						0	0	0	1	0	0	0	1	2	1
						0	0	0	0	0	0	33	0	0	0
						0	0	0	0	0	0	3	0	0	0
						0	0	0	0	0	2	3	0	1	0
						0	0	0	0	0	1	5	0	0	0
						1	0	1	0	0	0	0	0	1	3
						0	0	1	1	0	0	4	0	1	0
						0	0	0	0	0	0	6	1	2	0
						0	1	0	0	0	1	3	0	1	0
						0	0	0	0	0	0	5	0	1	0
						0	0	0	1	1	0	1	0	2	1
						1	1	1	0	0	1	5	0	0	5
						1	0	1	1	0	0	7	0	4	9
						1	0	1	0	0	2	7	0	3	0
						0	0	2	8	0	6	14	0	0	1
						0	0	1	3	0	1	0	0	2	0
						1	0	0	3	0	0	11	0	0	2
						0	0	1	8	0	0	0	0	0	0
						0	0	0	6	0	0	3	0	0	0
						3	1	0	15	0	0	15	1	1	0
						2	0	0	6	0	0	2	2	0	0
						0	0	1	1	0	0	0	0	1	0
						0	0	0	1	0	0	10	0	1	0
						1	1	0	1	0	1	0	0	0	0
						0	0	0	6	0	0	2	1	0	0
						2	0	0	3	0	0	6	0	1	0
						2	0	1	11	0	0	33	0	0	0
						5	1	1	2	0	1	0	0	1	5
						2	0	1	0	1	0	20	1	0	1
						2	0	0	1	0	1	0	0	1	0
						2	0	0	7	0	0	0	0	2	1
						0	1	0	5	0	0	8	0	1	0
						3	0	0	0	0	0	1	0	0	1
						0	0	4	3	0	0	37	0	0	1
						0	0	0	0	1	0	0	0	0	0
						3	1	0	1	0	0	0	0	2	0
						0	0	0	4	0	0	0	0	3	2
						1	0	1	8	0	1	0	0	1	0
						0	1	0	1	0	0	1	0	1	0
						0	1	0	1	0	0	0	0	0	0
						6	0	0	0	0	0	9	10	2	0
						0	0	0	15	0	1	4	0	1	0
						0	0	1	15	0	2	0	0	1	0
						0	0	1	1	2	0	0	0	3	0
						0	0	0	1	0	0	6	0	6	0
						0	0	1	2	0	0	1	0	3	0
							0	0	0	0	1	1	0	5	7
							0	0	0	0	0	0	0	7	2
							0	0	2	0	0	0	2	0	3
								0	0	0	0	2	3	1	4
								0	1	0	0	0	3	0
								0	2	0	0	0	0	0
								0	6	0	0	6	0	0
								0	0	0	1	5		1
								1	0	1	2	9		3
								0	1	0	0	7		0
								0	4	0	2	5		4
								0	1	0	0	3		2
								2	0	1	1	8
								1	1	0	0	3
								2	0	0	0
								0	0	0	2
								0	0	0	0
								0	0	2	0
								2		0	3
								0		1	0
								2		0	0
										0	4
										0	4
										0	1
										0	1
										0	1
											2
											2
											4
											1
											4
											2
											2
											1
											0
											0
											0
											1
											0

## Sheet: Fig 2f
							# of chr aberrations in each metaphase spread
						shSTN1	shSTN1 WT	shSTN1 S96A	shSTN1 S96D	shLUC
						0	0	2	0	0
						4	0	0	0	0
						0	0	0	1	0
						0	0	1	0	0
						0	0	0	0	0
						0	1	1	0	0
						0	0	1	0	0
						0	0	0	0	0
						1	0	1	0	0
						0	0	1	0	0
						0	0	1	0	0
						0	0	0	0	0
						0	0	1	0	1
						0	0	0	0	0
						1	0	0	0	0
						1	0	0	5	0
						0	1	0	0	1
						0	0	0	0	0
						1	0	0	0	0
						0	0	0	0	0
						1	0	0	1	0
						4	0	0	0	0
						0	0	1	0	0
						0	0	0	0	1
						0	1	0	0	0
						0	0	0	0	0
						0	1	0	0	1
						0	0	0	0	0
						0	0	0	0	0
						0	0	0	0	0
						0	0	0	0	0
						1	0	0	0	0
						0	0	0	0	0
						0	0	0	0	0
						0	0	0	0	0
						1	0	0	0	0
						0	0	0	0	0
						0	0	0	0	0
						0	0	0	0	0
						0	1	0	1	1
						0	0	1	0	0
						0	1	0	0	0
						0	0	0	0	1
						0	0	0	0	0
						0	0	0	0	0
						0	0	2	0	1
						0	0	0	0	0
						1	0	0	0	0
						1	0	0	0	0
						1	0	0	0	0
						0	0	0	0	0
						0	0	1	0	0
						0	0	0	0	0
						0	0	0	0	0
						0	0	0	0	0
						0	1	0	0	0
						0	0	0	0	0
						1	0	0	2	0
						0	2	0	0	0
						0	0	1	0	0
						5	0	0	0	0
						0	0	0	1	0
						0	1	3	0	0
						0	0	0	0	0
						0	0	1	0	0
						0	0	0	0	1
						1	0	0	0	0
						0	0	1	0	0
						1	0	0	1	0
						0	0	0	0	0
						0	1	0	0	0
						0	0	1	0	0
						0	0	0	0	0
						0	0	0	0	0
						0	1	0	0	0
						0	0	0	0	0
						0	0	0	0	3
						0	3	0	0	0
						2	0	0	0	0
						2	0	0	0	1
						0	1	0	0	0
						0	0	0	1	0
						0	0	0	0	1
						1	1	1	0	0
						0	0	0	0	0
						0	1	0	0	0
						0	0	0	0	0
						0	0	0	5	0
						0	1	0	0	0
						0	0	0	4	0
						1	1	0	0	0
						0	0	0	0	0
						0	0	0	0	0
						0	0	0	0	0
						3	0	0	0	0
						0	0	0	0	0
						0	0	1	0	0
						0	0	5	0	1
						0	0	3	0	0
						0	0	0	0	0
						1	0	0	0	0
						0	0	0	0	0
						3	1	3	0	0
						0	0	0	0	0
						0	0	0	0	0
						0	0	1	0	0
						2	0	0	0	0
						0	0	0	0	0
						0	0	1	1	1
						0	0	0	0	0
						0	1	1	0	0
						0	0	0	0	1
						0	0	0	0	0
						0	0	0	1	2
						0	1	1	0	0
						0	0	0	0	0
						1	0	0	0	0
						0	0	3	0	0
						0	0	0	0	0
						0	0	0	0	0
						0	0	2	0	0
						1	0	0	0	0
						0	0	0	0	0
						0	0	0	0	0
						0	0	0	0	1
						1	0	0	0	0
						3	1	0	0	0
						0	0	1	0	0
						0	0	2	0	0
						0	0	0	0	0
						0	0	0	0	0
						0	1	0	0	0
						0	0	1	0	0
						1	0	0	0	0
						0	3	1	0	0
						0	0	0	0	0
						1	0	1	0	0
						0	0	3	0	0
						0	3	1	1	0
						0	0	1	0	0
						0	0	1	0	0
						0	0	0	0	0
						0	0	0	0	0
						1	0	5	1	0
						0	0	0	0	0
						0	0	0	0	0
						0	0	3	0	0
						0	0	1	0	1
						0	0	1	0	0
						0	0	0	0	0
						0	0	0	1	0
						0	0	0	0	0
						0	0	1	0	0
						0	0	0	0	1
						0	0	0	0	0
						0	1	3	0	0
						0	0	0	1	0
						0	0	0	1	0
						0	0	0	0	0
						0	0	3	0	0
						0	1	0	0	0
						0	0	0	0	0
						0	0	1	1	0
						1	0	1	1	0
						0	0	1	0	0
						1	0	0	1	0
						0	0	1	0	0
						0	1	0	0	0
						1	0	3	5	1
						0	1	0	0	0
						1	0	0	0	0
						1	0	0	0	0
						0	0	0	0	1
						0	0	0	1	0
						1	0	1	0	0
						0	0	0	0	0
						0	0	0	0	0
						0	0	0	1	0
						0	0	0	0	0
						3	0	3	0	0
						0	0	1	0	0
						1	1	1	0	0
						5	1	1	0	0
						1	0	0	0	1
						0	0	0	1	1
						0	0	0	0	0
						0	1	0	1	0
						0	0	3	0	0
						0	0	4	1	1
						1	0	0	0	0
						0	0	0	0	0
						0	0	0	0	0
						0	3	0	0	0
						0	0	0	1	0
						1	0	0	0	0
						0	0	0	0	0
						1	0	0	1	0
						1	0	0	0	1
						0	0	0	0	0
						0	1	0	0	0
						0	0	3	0	0
						0	0	0	1	0
						0	0	0	0	0
						1	0	0	0	1
						0	0	0	1	1
						0	0	0	0	0
						0	0	1	0	0
						0	1	0	0	1
						3	0	0	0	0
						0	0	0	1	0
						0	0	0	0	1
						1	0	0	3	1
						0	0	0	0	0
						0	0	0	0	0
						0	0	0	0	0
						0	0	0	0	0
						0	0	5	0	0
						1	1	0	0	0
						0	0	0	0	0
						0	0	0	0	0
						0	0	0	0	0
						0	0	4	0	0
						1	0	0	1	0
						3	0	0	0	0
						1	0	0	0	0
						1	0	0	0	0
						0	0	1	0	0
						0	0	0	0	0
						0	0	0	0	0
						0	0	0	0	0
						0	0	0	0	0
						1	0	0	0	0
						0	0	3	0	0
						0	0	0	0	0
						1	0	0	0	0
						3	0	0	0	1
						0	0	0	0	0
						0	0	0	0	0
						1	0	2	1	0
						1	2	0	1	0
						0	0	0	0	1
						1	0	0	0	0
						0	0	0	0	0
						2	0	0	0	0
						1	0	0	0	0
						1	0	0	1	0
						0	1	0	0	1
						1	0	0	0	0
						1	0	0	0	0
						0	0	0	0	1
						0	0	1	0	0
						0	0	0	0	0
							0	0		1
							0	1		0
							0	0

## Sheet: Fig 4a
					Untreated	HU	APH
					1406033	11407726	8222927
					1260381	7339308	8122696
					1248239	5983924	5684747
					1082753	5191337	5547890
					991047	5160571	5150971
					951969	5114651	4465273
					916605	4825580	4337562
					892116	4775432	4162807
					874958	4513252	4055486
					861237	4495103	3810423
					841616	4440378	3769369
					829374	4385319	3681885
					828688	4379808	3508771
					825500	4304983	3350259
					809997	4276146	3332520
					767012	4268177	3321713
					729572	3995608	3320348
					704855	3852482	3293969
					703052	3851514	3276335
					685109	3841304	3225124
					685063	3796075	3151151
					678411	3791765	3057599
					676934	3780475	3048435
					668037	3724898	3016081
					665667	3709272	2995234
					661001	3673779	2964330
					657943	3672314	2958064
					648505	3623038	2919763
					647997	3616204	2883918
					645507	3582439	2874182
					645060	3556155	2863369
					637616	3525798	2856959
					616382	3498785	2825413
					614503	3308867	2807215
					613317	3228614	2779498
					610802	3191873	2771371
					577717	3126587	2751384
					562288	3031177	2728617
					560400	3019796	2723948
					554633	2997616	2719077
					530880	2965753	2706394
					527110	2948614	2629476
					506387	2826835	2579575
					502086	2823246	2564457
					501446	2785314	2537164
					499300	2782570	2501189
					497462	2781534	2471318
					487906	2765550	2470250
					484517	2734110	2441982
					483352	2717626	2419871
					472519	2687938	2411168
					469192	2657042	2405077
					468644	2642007	2385550
					465824	2633954	2368752
					462224	2631629	2361236
					459358	2607534	2341621
					450837	2575203	2289752
					448034	2425665	2267352
					446354	2404890	2214011
					429555	2399291	2159309
					425905	2364793	2133177
					424723	2362795	2126493
					424279	2347237	2116776
					415946	2298932	2111987
					414954	2251424	2105870
					410536	2245195	2086232
					393188	2223949	1867329
					377166	2203630	1784796
					375792	2165866	1774874
					374399	2083328	1675973
					371914	2081311	1628700
					367446	2065180	1548349
					349031	2056292	1547264
					331373	2036656	1527690
					330228	1802151	1467890
					314734	1788332	1419956
					307787	1716099	1379375
					304637	1687319	1313444
					294451	1617247	1188351
					286530	1563312	1168961
					285718	1526971	1140353
					270760	1504106	1098130
					240753	1467585	1020265
					237948	1402934
					227692	1170643
					195418

## Sheet: Fig 5b
							CamKK2 WT	CaMKK2 KO	CamKK2 WT+ATRi	CamKK2 WT+CHK1i	CaMKK2 KO+ATRi	CaMKK2 KO+CHK1i
							16	14	1	3	3	1
							30	2	2	1	1	0
							28	3	11	8	4	0
							2	2	8	0	3	0
							5	3	4	12	1	1
							15	3	6	0	3	0
							10	4	6	3	3	0
							3	1	8	5	0	0
							15	1	5	1	0	1
							11	2	1	2	1	11
							12	3	1	5	7	3
							6	4	3	2	3	1
							5	4	2	2	1	1
							4	1	6	5	0	1
							3	4	5	1	1	0
							3	6	3	3	2	1
							5	5	1	3	1	0
							5	6	2	2	3	0
							3	10	1	4	0	0
							3	1	2	0	3	0
							5	6	3	1	7	1
							15	2	6	2	5	2
							5	5	8	1	4	0
							20	2	6	1	3	0
							8	11	6	0	0	4
							12	1	5	1	3	0
							17	5	4	3	0	4
							1	7	5	2	1	0
							0	0	3	9	2	0
							17	1	5	2	1	0
							18	2	2	5	3	1
							21	0	3	7	0	0
							9	1	2	2	1	1
							5	2	1	2	1	3
							10	6	1	6	2	0
							6	4	8	2	1	3
							3	3	3	7	2	3
							8	3	1	1	10	1
							21	0	7	12	4	1
							6	1	3	17	12	4
							5	0	6	1	0	3
							1	0	4	0	0	2
							5	5	1	1	1	1
							4	2	2	1	3	3
							5	6	0	0	0	0
							6	2	2	1	1	0
							4	2	0	2	1	1
							1	4	5	11	3	2
							22	5	0	0	0	2
							2	1	10	1	0	4
							4	3	5	1	3	2
							5	3	4	1	0	0
							15	1	2	9	1	1
							12	3	3	6	3	2
							3	2	1	0	1	0
							19	4	4	4	0	1
							5	11	2	8	0	6
							6	2	5	1	0	1
							16	3	0	4	1	0
							13	6	0	0	2	0
							6	1	0	2	2	0
							1	5	4	9	1	4
							3	5	4	1	3	0
							24	4	4	0	1	0
							10	1	3	2	0	2
							3	1	11	3	0	0
							4	8	4	0	1	2
							5	8	2	0	1	6
							2	1	5	8	0	0
							17	2	2	4	1	0
							19	1	0	0	2	0
							3	5	2	7	5	6
							5	2	2	6	0	6
							2	1	4	1	0	8
							6	2	3	3	0	0
							4	2	2	1	1	7
							1	2	5	0	0	4
							15	3	1	0	1	0
							8	3	1	1	1	1
							7	8	4	1	0	0
							3	2	4	1	1	0
							7	2	3	11	2	3
							7	2	3	18	1	1
							5	7	1	1	0	0
							6	8	3	6	0	8
							7	4	2	3	2	2
							7	4	2	1	0	0
							8	2	3	0	1	0
							3	3	1	1	2	9
							8	1	0	0	5	0
							8	3	1	1	4	6
							6	7	2	4	5	8
							6	6	4	1	0	1
							6	7	2	5	0	3
							2	7	5	0	5	5
							15	5	13	3	9	7
							7	10	3	3	7	1
							4	1	3	0	6	1
							20	5	2	3	0	1
							4	5	2	1	1	9
							2	6	2	0	6	1
									2		0
									2
									4
									7
									5
									2
									0

## Sheet: Fig 6a
											Rad51 Relative SIRF
											Fluorescence intensity
							Vector+siControl	Vector+siSTN1	WT+siSTN1	S96A+siSTN1	S96D+siSTN1	Vector+siControl+HU	Vector+siSTN1+HU	WT+siSTN1+HU	S96A+siSTN1+HU	S96D+siSTN1+HU
							73926	27543	21920	29028	57214	107161	20973	142998	33766	50556
							95503	36880	14606	34152	30331	70673	19760	37551	43177	48873
							14190	38725	16222	65793	36524	80137	18392	297729	48142	26229
							49283	37757	20995	27809	36989	98597	18029	249681	50627	80065
							32953	43676	18152	50831	37810	72737	22749	165345	94536	61795
							115706	29167	29591	50696	31259	35105	22831	101894	52533	32797
							44878	61608	25247	97661	41044	96945	68995	94852	75044	153923
							20136	50066	18675	14739	28834	63391	62009	61415	32638	111774
							66637	58967	17926	36490	14969	84271	46255	209382	26186	75978
							48567	33172	24404	14341	34421	37997	30845	251241	31412	75338
							53099	61126	13592	27634	42543	57813	49090	84630	25655	65916
							22654	47186	18096	28295	33240	52555	51937	167811	16253	59516
							82991	50249	24186	47946	24470	36385	27138	119164	29734	74395
							117450	54763	26331	54315	16998	59346	26187	50592	29705	105834
							26517	39352	19452	29565	47011	40039	23929	121166	75617	37572
							64201	59268	19544	56002	16520	36523	23925	58789	45115	149316
							36061	50739	22916	17686	27778	69406	16401	73019	59959	63295
							35864	36623	21248	28130	20609	130664	22518	139980	84898	74403
							35811	34686	21970	23993	17339	34661	33433	31073	90820	62470
							22909	68357	26748	36730	31948	26946	38165	102041	73209	72257
							23782	91536	28619	42117	42193	121138	22427	204413	66134	52762
							17542	39506	24119	43825	36666	89063	30928	204141	71049	108926
							37755	22574	23493	73007	34696	79253	56555	41794	102152	69669
							49262	37671	24643	59640	19162	73268	58523	35586	26033	52272
							35109	17962	23784	47975	37901	68763	47397	153627	64183	43231
							31111	17319	26792	53471	27482	59546	20772	102899	88205	38924
							31088	44354	26604	71670	78768	57869	26880	171515	35856	29941
							18479	56207	22741	33397	51024	113505	45031	53030	20270	47879
							22672	19092	23524	74437	88464	70611	49761	172127	20313	37463
							45545	14815	25548	32937	18030	37893	69183	64366	70593	47213
							24652	32431	16566	39555	33268	72371	54781	132585	16720	56579
							24778	33913	22481	129393	72641	139460	28247	28133	49267	55386
							16655	31857	16222	46589	37874	85022	20386	39625	32277	32267
							36812	42023	29323	52291	42298	82009	35055	139872	47831	51695
							27445	33399	19820	45646	25750	40420	27575	17987	18489	52701
							33075	74984	16332	15659	27374	51103	35331	60536	18796	47219
							11546	21177	30451	48075	23850	16920	31842	53316	47918	86720
							38071	54276	30229	71168	30107	24035	26559	52299	17700	47701
							52309	57973	35116	24827	40986	16797	41497	33503	23202	44863
							88041	23969	20710	62050	28704	71155	43814	32778	78920	78076
							28307	26364	19317	31209	26172	43868	51603	28406	26923	35058
							54630	18495	21597	99552	19866	48959	36238	51263	33076	99262
							37039	20554	22999	94710	39331	165347	62864	58002	42481	73632
							49107	69880	19570	29337	23712	20474	22883	94068	23404	42876
							60615	40380	19999	69920	36021	121887	25153	75394	70509	48869
							40074	34136	22358	51601	12425	72960	22537	98094	68450	83902
							66249	28427	33298	28621	38042	251669	18178	125570	34953	84334
							20738	50550	23079	57441	37587	173473	61871	60521	41410	82183
							147002	24677	27778	51376	24422	254984	67509	179326	71555	84989
							115841	25949	26367	67553	23771	84289	65079	148178	38085	84431
							123397	20376	38156	68939	34902	144219	92687	89020	86317	57451
							56010	23089	24277	83232	35644	84190	76941	184609	51588	49703
							24575	22946	28118	33423	41003	46979	35041	200966	29690	49421
							24691	29141	27914	80312	34230	30571	27245	118145	42356	83191
							81723	16212	28197	21841	33886	131008	50271	114482	25872	77898
							146378	21904	14353	81077	61876	116747	55916	147385	15201	128800
							77923	48207	19259	56014	26305	23533	26010	187512	18908	93099
							41628	60485	16931	20127	39222	29882	66292	196055	15734	65815
							34765	34880	21742	111026	43052	72203	36425	142087	20078	105492
							36524	43068	22267	113968	41436	189863	31168	125679	25357	90304
							33250	58311	16533	38960	36572	155156	66486	121690	12913	186007
							20795	44575	16848	65215	60660	146765	50496	52477	18278	69743
							19434	32538	19932	39533	29549	87222	32371	53135	31199	132472
							43513	45887	32255	68857	46687	30259	29390	196870	28947	62452
							12383	71094	21890	54047	52917	80552	41886	53382	16832	51956
							30567	139617	20036	26005	21690	39989	44249	42453	23248	29555
							15580	37896	44125	42119	69180	67108	19694	25843	24322	35210
							43221	31287	17568	73764	25088	39615	34663	92458	23525	33977
							30715	69099	17910	43771	41806	52386	85620	83203	35692	73809
							32208	59501	26806	69590	61349	39478	69002	67929	20654	71525
							49158	51097	18375	63156	44971	83803	33287	121197	18723	58761
							26704	54043	21030	65104	54743	145036	28443	62284	15045	67276
							21556	72697	27867	71981	19704	32259	30356	26897	18461	29102
							50325	46432	26474	42435	41860	36289	39650	90626	44218	142320
							29050	33193	52521	27651	55428	63162	13638	172053	14628	41761
							17960	48720	39238	27244	45315	46609	50912	45441	12861	41324
							36765	30411	55355	36045	54030	85501	54397	94319	18652	65662
							16987	40283	27124	91592	17809	43272	24724	145064	26496	35545
							33917	34548	37690	55869	46298	30497	23186	183503	86024	26675
							27432	51435	37527	25286	34641	28622	29569	35140	30414	48141
							21459	32305	26376	66390	42998	71883	31200	110254	45342	25678
							41769	38882	22229	36838	20128	61858	19908	303431	37367	76303
							21908	50801	27240	23560	64184	53402	30228	55256	13952	85537
							31563	43473	30823	67159	35505	63175	64906	187925	12501	73662
							20628	56868	32000	17739	29219	76353	77619	235008	15834	33609
							35956	55835	28292	71206	50498	60963	50879	168832	29776	59583
							27097	55186	31257	42524	77686	44172	25073	147125	51890	31689
							35070	41984	29384	42487	18159	56288	20870	175699	25298	34454
							27703	36266	38124	44758	26623	47259	22308	178243	59693	113150
							37011	35645	18902	27285	28958	28463	52993	125467	15466	30898
							31004	51563	16341	56300	30002	37489	29350	49081	10514	30916
							39095	40028	23664	47326	28350	53817	17453	90044	29002	78440
							37672	38133	28730	36922	52157	46073	20803	43105	10699	36413
							24929	58103	22732	36393	34625	30120	41003	152614	19512	33599
							19639	29596	26403	56538	61184	123364	29510	138331	35378	41471
							22027	46766	38302	23197	41250	167007	38897	23047	66714	123402
							27732	36247	39160	20629	50696	145103	24285	110407	32447	84500
							24926	46487	34114	55797	46734	91258	40315	42681	47776	119919
							43999	46932	32138	23194	27605	66312	36571	54807	42820	63043
							33217	28201	16832	22767	78668	166788	32062	130408	28284	98113
							27325	22814	36920	22361	36293	100285	37653	253127	14277	133376
							31019	41584	23173	24851	23929	45201	41757	124848	14665	131084
							43676	58752	36651	28039	36232	90917	50286	36145	11362	62769
							32213	109179	26671	36876	54332	158116	39748	31947	40250	70398
							26968	28678	21477	32775	45691	105650	51339	39373	62830	36836
							23824	54960	12716	66643	46268	58997	37946	131079	70017	175605
							40551	47619	16312		34881	85819	77428	87205	22615	208151
							34243	36205	15184		27633	58148	89335	38074	21952	51493
							29184	43029	30537		26147	25302	35029	274562	24141	149244
							36349	36654	40996		23378	127498	132428	127151	63637	85351
							30954	33449	39976		64223	83023	66979	59567	55523	121607
							22647	13411	49867		45524	190694	23409	167713	13907	73082
							43062	56798	37470		35398	92857	36226	147900	13403	91235
							27040	41298	43116		36988	43549	33536	29837	32690	44061
							18837	106291	22833		25158	78341	30383	47376	45053	26223
							44758	19282	17670		58159	55866	21851	24540	27386	164347
							27267	73128	15016		24229	27104	44298	28070	42984	97365
							24327	58545	20226		25546	38167	31307	43376	46297	90322
							29263	50162	13124		54246	56127	28627	26127	65700	44864
							27806	58456	14265		59310	46103	24946	213939	19737	22688
							34525	36423	28974		23498	37847	23249	62117	18392	47485
							27512	33048	18090		26049	49752	64795	133451	21271	48476
							35470	32645	19508		31268	82059	111132	34293	30627	31574
							26466	67567	14964		21195	28449	23035	27649	25821
							22216	28950	27822		31747	50032	65554	40207	38232
							57526	48936	19976		24748	50568	33440	181912
							51947	21864	19900		35108	35094	76194
							38309					63585	39346
												69663	29708
												33964

[truncated: 9 more sheets: Fig 6b, Figure 7B, Figure 7C, Figure 7D, Figure 7E, Fig 8c, Fig S1, Fig S2, Fig S5]
